# Supplementary material for: Smaller is stronger: topological load-bearing of crumpled 2D macromolecule
Source: Natl Sci Rev. 2026 May 27;13(14):nwag305. doi: 10.1093/nsr/nwag305 (PMC13397538; doi:10.1093/nsr/nwag305)
Supplement: nwag305_Supplemental_Files [file nwag305_supplemental_files.zip]

Archive with 6 entries (6 files):
- NSR_MS-2025-2470-Suppl.docx
- Video_S1.mp4
- Video_S2.mp4
- Video_S3.mp4
- Video_S4.mp4
- Video_S5.mp4
